# Supplementary material for: Combined metabolome and transcriptome analysis provides molecular insights into reproductive process in Chuanxiang Black and Landrace pigs
Source: Front Genet. 2025 Feb 28;16:1501876. doi: 10.3389/fgene.2025.1501876 (PMC11906663; doi:10.3389/fgene.2025.1501876)
Supplement: Supplementary file 5 [file Table1.xlsx]

## Sheet: Feuil1
Sample_ID	Total_Reads	Total_Bases	Total_Reads_with_Ns	N_Reads%	A%	T%	C%	G%	N%	Error%	Q20%	Q30%	GC%
L01	55703446	8355516900	261341	0.47	22.40	21.81	27.20	28.59	0.01	0.0296	95.65	91.02	55.78
L02	97693856	14654078400	456385	0.47	22.44	21.79	27.15	28.62	0.01	0.0252	97.09	93.69	55.77
L03	88939456	13340918400	413168	0.46	22.24	21.15	27.44	29.16	0.01	0.0275	96.22	92.13	56.60
L04	70531426	10579713900	340671	0.48	24.30	23.24	25.42	27.03	0.01	0.0257	96.85	93.29	52.45
L05	46599238	6989885700	216624	0.46	23.83	22.74	25.85	27.57	0.01	0.0283	95.98	91.65	53.42
L06	86466290	12969943500	398092	0.46	22.68	22.03	26.85	28.44	0.01	0.0282	95.92	91.63	55.28
S01	74065656	11109848400	347278	0.47	22.50	21.95	26.99	28.55	0.01	0.0270	96.46	92.49	55.55
S02	83676438	12551465700	387946	0.46	22.40	21.56	27.12	28.91	0.01	0.0266	96.60	92.76	56.03
S03	85299746	12794961900	407315	0.48	22.24	21.71	27.27	28.77	0.01	0.0260	96.89	93.25	56.04
S04	77224830	11583724500	366610	0.47	22.21	21.81	27.30	28.68	0.01	0.0253	97.11	93.69	55.98
S05	43105302	6465795300	196371	0.46	22.51	21.35	27.03	29.10	0.01	0.0289	95.74	91.17	56.13
S06	49832714	7474907100	236153	0.47	22.18	21.78	27.26	28.77	0.01	0.0280	96.36	92.18	56.03
